# Supplementary material for: Regulation of CCR4-NOT complex deadenylase activity and cellular responses by MK2-dependent phosphorylation of CNOT2
Source: RNA Biol. 2022 Feb 6;19(1):234–46. doi: 10.1080/15476286.2021.2021676 (PMC8820811; doi:10.1080/15476286.2021.2021676)
Supplement: Supplemental Material [file KRNB_A_2021676_SM1045.zip]

Archive with 2 entries (1 files):
- supplementary/
- supplementary/supplementary.pdf
